# Supplementary material for: Nuclear compression-mediated DNA damage drives ATR-dependent Lamin expression and mouse ESC differentiation
Source: Nucleic Acids Res. 2025 Sep 9;53(17):gkaf852. doi: 10.1093/nar/gkaf852 (PMC12418392; doi:10.1093/nar/gkaf852)
Supplement: gkaf852_Supplemental_Files [file gkaf852_supplemental_files.zip]

Archive with 4 entries (4 files):
- Supplementary Figures_TR_Revised.pdf
- Supplementary Movie 1 - DMSO.avi
- Supplementary Movie 2 - KU55933.avi
- Supplementary Movie 3 - VE821.avi
